# Supplementary material for: Integration of metabolomics and machine learning revealed tryptophan metabolites are sensitive biomarkers of pemetrexed efficacy in non‐small cell lung cancer
Source: Cancer Med. 2023 Aug 21;12(18):19245–59. doi: 10.1002/cam4.6446 (PMC10557891; doi:10.1002/cam4.6446)
Supplement: Supplementary file 7 — Supplementary Table 1.The detailed information of compound identification and pathway analysis. [file CAM4-12-19245-s002.xlsx]

## Sheet: Supplementary table 1
Mode	KEGG	Name	Pathway	Identification level	VIP	p (ANOVA)	FDR (ANOVA)	p			Trend
								ND vs H	S vs ND	R vs S	ND vs H	S vs ND	R vs S
POS	C00571	Cyclohexylamine	Caprolactam degradation	2	1.63128	**	**	NS	***	NS	↓	↑	↓
POS	C08306	Hexylamine	NA	2	1.81232	***	***	***	***	***	↓	↑	↓
POS	C08057	Cycloserine	Biosynthesis of various antibiotics	1	1.18883	**	**	**	*	NS	↓	↑	↓
POS	C06555	Biuret	Atrazine degradation	2	1.17359	**	**	**	*	**	↓	↑	↓
POS	C00114	Choline	Glycine, serine and threonine metabolism	1	1.48765	**	**	NS	**	NS	↓	↑	↓
POS	C00106	Uracil	Pyrimidine metabolism	2	1.24677	***	**	**	*	*	↓	↑	↓
POS	C00791	Creatinine	Arginine and proline metabolism	2	1.47561	**	**	NS	**	NS	↓	↑	↓
POS	C00429	Dihydrouracil	Pyrimidine metabolism	2	1.16494	**	**	NS	*	NS	↓	↓	↓
POS	C00141	Alpha-ketoisovaleric acid	Valine, leucine and isoleucine degradation	2	1.38529	**	**	NS	**	NS	↑	↓	↑
POS	C00719	Betaine	Glycine, serine and threonine metabolism	1	1.55743	***	***	***	**	***	↓	↑	↑
POS	C00463	Indole	Tryptophan metabolism	1	1.32353	**	**	NS	**	NS	↑	↓	↑
POS	C02376	5-Methylcytosine	Pyrimidine metabolism	2	1.23124	**	**	**	*	NS	↓	↑	↓
POS	C02714	N-Acetylputrescine	Arginine and proline metabolism	2	1.56935	***	***	***	**	***	↓	↑	↑
POS	C03065	Beta-Guanidinopropionic acid	NA	2	1.08137	*	NS	NS	*	NS	↑	↓	↑
POS	C02505	2-Phenylacetamide	Phenylalanine metabolism	1	1.38688	***	**	**	**	**	↓	↑	↓
POS	C06074	Myrcene	Monoterpenoid biosynthesis	2	1.17384	**	**	**	NS	NS	↑	↓	↑
POS	C05682	Phosphonoacetate	Phosphonate and phosphinate metabolism	2	1.42333	**	**	NS	**	NS	↑	↓	↑
POS	C10172	Proline betaine	NA	2	1.34071	**	**	NS	*	NS	↑	↑	↓
POS	C00180	3,5-Dihydroxybenzoic acid	Benzoate degradation	2	1.36804	***	***	***	NS	NS	↓	↑	↓
POS	C00025	L-Glutamic acid	Arginine biosynthesis	2	1.64152	***	***	***	NS	NS	↑	↓	↑
POS	C00147	Adenine	Purine metabolism	2	1.16804	**	**	**	NS	NS	↓	↑	↓
POS	C00398	Tryptamine	Tryptophan metabolism	1	2.60448	***	***	***	***	***	↑	↓	↑
POS	C12303	2-Phenylethyl acetate	NA	2	1.31158	**	*	NS	**	NS	↓	↑	↓
POS	C01606	Phthalic acid	Polycyclic aromatic hydrocarbon degradation	2	1.02784	*	NS	NS	NS	NS	↓	↓	↑
POS	C00366	Uric acid	Purine metabolism	1	1.1177	**	**	*	*	*	↓	↑	↓
POS	C00314	Pyridoxine	Vitamin B6 metabolism	2	1.46328	**	**	*	**	NS	↑	↓	↑
POS	C00954	Indoleacetic acid	Tryptophan metabolism	1	2.21917	***	***	***	***	**	↓	↑	↓
POS	C00588	Phosphorylcholine	Teichoic acid biosynthesis	2	1.12201	***	**	**	NS	**	↓	↑	↓
POS	C08261	Azelaic acid	NA	2	1.09514	***	***	**	NS	**	↑	↓	↑
POS	C10733	Peganine	Biosynthesis of various alkaloids	1	1.16271	**	**	**	NS	NS	↓	↑	↓
POS	C00327	Citrulline	Arginine biosynthesis	2	1.67838	***	**	NS	**	NS	↓	↑	↓
POS	C00355	L-Dopa	Tyrosine metabolism	1	1.66905	***	***	***	NS	NS	↓	↓	↓
POS	C07130	Theophylline	Caffeine metabolism	2	1.60622	***	***	***	**	NS	↑	↓	↑
POS	C00864	Pantothenic acid	beta-Alanine metabolism	1	2.03615	***	***	NS	***	***	↓	↑	↓
POS	C02291	L-Cystathionine	Glycine, serine and threonine metabolism	1	1.24794	**	**	**	*	NS	↓	↑	↓
POS	C00482	Sinapic acid	Phenylpropanoid biosynthesis	2	1.07598	*	*	NS	*	NS	↓	↑	↓
POS	C09666	trans-beta-Farnesene	Sesquiterpenoid and triterpenoid biosynthesis	1	1.08829	**	*	NS	NS	NS	↑	↑	↑
POS	C06424	Myristic acid	Fatty acid biosynthesis	2	1.78104	***	***	***	NS	NS	↑	↑	↓
POS	C02325	Sinapyl alcohol	Phenylpropanoid biosynthesis	1	1.56983	***	***	***	***	***	↓	↑	↑
POS	C16537	Pentadecanoic acid	NA	2	1.5835	***	***	***	NS	*	↑	↓	↑
POS	C02567	N1-Acetylspermine	NA	2	1.04844	**	**	*	NS	NS	↓	↓	↓
POS	C00018	Pyridoxal 5'-phosphate	Thiamine metabolism	2	1.02716	*	*	NS	NS	NS	↓	↓	↑
POS	C00249	Palmitic acid	Fatty acid biosynthesis	1	2.48587	***	***	***	***	***	↑	↓	↑
POS	C00378	Thiamine	Thiamine metabolism	2	1.76971	***	***	***	NS	NS	↓	↑	↓
POS	C10205	Coumesterol	Isoflavonoid biosynthesis	1	2.49164	***	***	***	***	***	↓	↑	↓
POS	C06427	Alpha-Linolenic acid	alpha-Linolenic acid metabolism	1	1.20035	***	**	**	NS	NS	↓	↑	↓
POS	C02494	1-Methyladenosine	NA	1	1.12442	*	NS	NS	*	NS	↓	↑	↓
POS	C01712	Elaidic acid	NA	2	1.0492	**	**	**	NS	NS	↑	↓	↑
POS	C01530	Stearic acid	Fatty acid biosynthesis	2	2.02394	***	***	***	***	**	↑	↓	↑
POS	C00284	Edetic Acid	NA	1	1.2711	**	**	**	*	NS	↑	↓	↑
POS	C19615	Hexadecanedioic acid	Cutin, suberine and wax biosynthesis	1	1.09692	***	**	**	NS	*	↑	↓	↑
POS	C02140	Corticosterone	Steroid hormone biosynthesis	2	1.0853	**	*	NS	NS	NS	↑	↑	↓
POS	C16512	Palmitoylethanolamide	Neuroactive ligand-receptor interaction	2	1.00887	*	NS	NS	NS	NS	↑	↓	↑
POS	C00020	Adenosine monophosphate	Purine metabolism	2	1.31098	***	**	***	*	NS	↓	↑	↓
POS	C02528	Chenodeoxycholic acid	Primary bile acid biosynthesis	2	1.08299	*	NS	NS	NS	NS	↓	↓	↓
POS	C09141	Mukurozidiol	NA	1	1.93515	***	***	***	*	NS	↓	↓	↑
POS	C00762	Cortisone	Steroid hormone biosynthesis	1	1.39081	**	**	NS	**	NS	↑	↓	↑
POS	C08323	Nervonic acid	Biosynthesis of unsaturated fatty acids	2	1.26032	**	*	NS	**	NS	↓	↑	↓
POS	C00695	Cholic acid	Primary bile acid biosynthesis	2	1.01679	**	*	NS	NS	NS	↑	↑	↓
POS	C05443	Vitamin D3	Steroid biosynthesis	2	1.19878	***	**	**	NS	NS	↓	↑	↓
POS	C08320	Tetracosanoic acid	Biosynthesis of unsaturated fatty acids	1	1.03239	**	**	NS	NS	NS	↓	↓	↓
POS	C04483	Deoxycholic acid	Secondary bile acid biosynthesis	1	1.16784	**	*	NS	NS	NS	↓	↓	↑
POS	C01694	Ergosterol	Steroid biosynthesis	1	1.22193	**	**	NS	NS	NS	↓	↓	↓
POS	C14156	d-Tocotrienol	Ubiquinone and other terpenoid-quinone biosynthesis	2	1.17137	***	***	NS	NS	**	↑	↑	↑
POS	C08616	beta-Amyrin	Sesquiterpenoid and triterpenoid biosynthesis	2	1.10213	*	NS	NS	*	NS	↑	↓	↓
POS	C02483	Gamma-Tocopherol	Ubiquinone and other terpenoid-quinone biosynthesis	2	1.51149	***	**	NS	*	NS	↓	↓	↑
POS	C00751	Squalene	Steroid biosynthesis	2	1.02791	**	**	NS	NS	NS	↓	↓	↓
POS	C05442	Stigmasterol	Steroid biosynthesis	1	1.81357	***	***	***	NS	NS	↓	↓	↑
POS	C13044	TG(8:0/8:0/8:0)	NA	2	2.36047	***	***	***	***	**	↑	↓	↑
POS	C01921	Glycocholic acid	Primary bile acid biosynthesis	2	1.24647	**	**	**	*	NS	↑	↓	↑
POS	C01443	Ouabain	Bile secretion	2	1.00944	**	*	**	NS	NS	↑	↓	↑
POS	C00486	Bilirubin	Porphyrin metabolism	2	1.46293	***	**	**	**	**	↑	↓	↑
POS	C17568	Ubiquinone 6	NA	2	1.19006	**	**	*	NS	NS	↓	↓	↑
POS	C00086	Urea	Arginine biosynthesis	2	1.3735	**	**	NS	**	NS	↓	↑	↓
POS	C00362	2'-Deoxyguanosine 5'-monophosphate	Purine metabolism	2	1.40259	**	**	**	**	**	↑	↓	↑
POS	C00163	Propionic acid	Propanoate metabolism	2	1.96014	***	***	***	***	***	↓	↑	↓
POS	C11378	Coenzyme Q10	Ferroptosis	2	2.1476	***	***	*	***	**	↓	↑	↓
POS	C00292	Aniline	Aminobenzoate degradation	2	1.373	**	**	NS	**	*	↓	↑	↓
POS	C02283	Glycyrrhetinic acid	NA	2	2.5602	***	***	***	***	**	↑	↓	↑
NEG	C00109	2-Ketobutyric acid	Glycine, serine and threonine metabolism	2	1.30485	**	*	**	*	NS	↑	↓	↑
NEG	C01089	(R)-3-Hydroxybutyric acid	Butanoate metabolism	2	1.0744	*	NS	*	NS	NS	↓	↑	↓
NEG	C15587	Purine	NA	2	1.50587	**	**	NS	NS	NS	↑	↑	↓
NEG	C05627	4-Hydroxystyrene	Phenylpropanoid biosynthesis	2	1.1868	**	*	**	NS	NS	↑	↓	↓
NEG	C01879	Pyroglutamic acid	Glutathione metabolism	1	2.40796	***	***	***	**	***	↑	↓	↑
NEG	C00233	Ketoleucine	Valine, leucine and isoleucine degradation	1	1.7099	***	**	***	*	NS	↑	↓	↑
NEG	C01602	L-Ornithine	NA	2	1.33114	**	**	*	NS	NS	↑	↑	↓
NEG	C00637	Indoleacetaldehyde	Tryptophan metabolism	2	1.009	*	NS	*	NS	NS	↑	↓	↑
NEG	C06342	2,8-Quinolinediol	NA	2	1.28829	**	*	**	NS	NS	↑	↓	↑
NEG	C01161	3,4-Dihydroxybenzeneacetic acid	Tyrosine metabolism	2	1.07839	*	NS	NS	*	NS	↑	↓	↓
NEG	C01571	Capric acid	Fatty acid biosynthesis	2	1.58605	***	**	**	NS	NS	↓	↓	↑
NEG	C00417	cis-Aconitic acid	Citrate cycle (TCA cycle)	1	1.27655	**	**	**	NS	**	↑	↓	↑
NEG	C08278	Suberic acid	NA	2	1.76749	***	***	NS	**	NS	↑	↑	↓
NEG	C01042	N-Acetyl-L-aspartic acid	Alanine, aspartate and glutamate metabolism	2	1.61615	***	**	**	NS	NS	↑	↓	↓
NEG	C01179	4-Hydroxyphenylpyruvic acid	Ubiquinone and other terpenoid-quinone biosynthesis	2	1.3642	**	*	NS	**	NS	↑	↓	↑
NEG	C10906	Fructose-1P	NA	2	1.07798	**	*	*	NS	NS	↑	↑	↓
NEG	C00847	4-Pyridoxic acid	Vitamin B6 metabolism	2	1.0141	*	NS	*	NS	NS	↑	↓	↓
NEG	C02774	10-hydroxy capric acid	NA	2	1.04632	*	*	*	NS	NS	↓	↑	↑
NEG	C00158	Citric acid	Citrate cycle (TCA cycle)	2	2.93033	***	***	***	***	NS	↑	↓	↑
NEG	C05824	Cysteine-S-sulfate	Cysteine and methionine metabolism	2	2.18629	***	***	***	NS	NS	↑	↑	↑
NEG	C00279	D-Erythrose 4-phosphate	Pentose phosphate pathway	2	1.22425	**	*	**	NS	NS	↑	↓	↓
NEG	C04083	N6-(delta2-Isopentenyl)-adenine	Zeatin biosynthesis	2	1.2274	**	**	**	NS	NS	↑	↓	↓
NEG	C01598	Melatonin	Tryptophan metabolism	2	1.45874	***	***	NS	**	**	↑	↑	↓
NEG	C00120	Biotin	Biotin metabolism	2	1.00681	*	NS	NS	NS	NS	↑	↑	↑
NEG	C00446	Galactose 1-phosphate	Galactose metabolism	1	1.2912	**	*	NS	**	NS	↓	↑	↓
NEG	C18218	16-Hydroxy hexadecanoic acid	Cutin, suberine and wax biosynthesis	2	1.19781	**	*	NS	NS	NS	↑	↑	↑
NEG	C01595	Linoleic acid	Linoleic acid metabolism	1	1.28808	**	**	**	NS	NS	↑	↓	↓
NEG	C05141	Estriol	Steroid hormone biosynthesis	1	2.64019	***	***	NS	***	NS	↓	↑	↑
NEG	C00475	Cytidine	Pyrimidine metabolism	2	2.0442	***	***	**	*	NS	↑	↑	↓
NEG	C10788	Ellagic acid	NA	2	1.73255	***	***	*	***	**	↓	↑	↑
NEG	C00219	Arachidonic acid	Arachidonic acid metabolism	2	2.10509	***	***	***	**	NS	↑	↓	↑
NEG	C06425	Arachidic acid	Biosynthesis of unsaturated fatty acids	1	1.31163	**	**	NS	NS	NS	↑	↑	↓
NEG	C02868	Lecanoric acid	NA	2	1.20635	**	*	*	**	NS	↓	↑	↑
NEG	C01081	Thiamine monophosphate	Thiamine metabolism	2	1.44077	**	**	**	**	**	↓	↑	↓
NEG	C00735	Cortisol	Steroid hormone biosynthesis	2	1.62009	***	**	*	**	NS	↓	↑	↑
NEG	C00255	Riboflavin	Riboflavin metabolism	2	1.15422	**	**	*	*	*	↑	↓	↑
NEG	C03990	Lithocholic acid	Secondary bile acid biosynthesis	1	1.57523	***	**	**	NS	NS	↑	↑	↑
NEG	C00187	Cholesterol	Steroid biosynthesis	2	1.96325	***	***	***	NS	NS	↓	↑	↓
NEG	C00363	dTDP	Pyrimidine metabolism	2	2.28135	***	***	**	***	NS	↓	↑	↓
NEG	C01753	Beta-Sitosterol	Steroid biosynthesis	2	1.63914	***	**	**	NS	NS	↓	↓	↓
NEG	C00104	IDP	Purine metabolism	2	1.07311	*	NS	NS	NS	NS	↑	↑	↓
NEG	C00504	Folic acid	One carbon pool by folate	2	1.01685	*	NS	*	NS	NS	↑	↓	↑
NEG	C11133	Estrone glucuronide	Steroid hormone biosynthesis	2	1.12521	***	**	NS	NS	**	↓	↑	↑
NEG	C00061	Flavin Mononucleotide	Oxidative phosphorylation	2	2.97091	***	***	***	***	**	↑	↓	↑
NEG	C00307	Citicoline	Teichoic acid biosynthesis	2	1.16368	*	NS	*	*	NS	↓	↑	↓
NEG	C18142	Perfluorooctanesulfonic acid	NA	2	1.05067	*	NS	*	NS	NS	↑	↓	↓
NEG	C02166	Leukotriene C4	Arachidonic acid metabolism	2	1.70343	***	**	NS	**	NS	↑	↑	↓
NEG	C00003	NAD	Oxidative phosphorylation	2	1.9371	***	***	NS	***	NS	↓	↑	↓
NEG	C00256	D-Lactic acid	Pyruvate metabolism	1	1.50009	***	**	***	*	NS	↑	↓	↓
NEG	C02154	Glyceraldehyde	NA	1	1.37437	**	**	**	*	NS	↑	↓	↑
GC	C00022	Pyruvic acid	Glycolysis / Gluconeogenesis	1	2.24423	***	**	**	NS	**	↑	↓	↓
GC	C00186	L-Lactic acid	Glycolysis / Gluconeogenesis	1	1.99545	***	***	***	*	*	↑	↑	↓
GC	C04025	Malonic acid	NA	1	1.78101	***	**	***	NS	*	↑	↑	↓
GC	C03547	Glycolic acid	Fatty acid degradation	1	1.71267	***	***	***	***	*	↑	↑	↓
GC	C00041	L-Alanine	Alanine, aspartate and glutamate metabolism	1	1.582	**	**	**	NS	*	↑	↑	↓
GC	C05984	2-Hydroxybutyric acid	Propanoate metabolism	1	1.4152	**	**	**	NS	NS	↑	↑	↓
GC	C00671	3-Methyl-2-oxovaleric acid	Valine, leucine and isoleucine degradation	1	1.28439	**	*	*	*	NS	↑	↑	↑
GC	C00183	L-Valine	Valine, leucine and isoleucine degradation	1	1.27462	**	**	NS	NS	NS	↓	↓	↓
GC	C00716	2-Amino-3-hydroxypropanoic acid	Bacterial chemotaxis	1	1.21456	*	NS	NS	**	NS	↓	↓	↓
GC	C00116	Glycerol	Pentose and glucuronate interconversions	1	1.21436	*	NS	**	NS	NS	↑	↑	↓
GC	C00009	Hydrogen phosphate	Oxidative phosphorylation	1	1.1983	**	**	NS	*	NS	↑	↑	↑
GC	C00407	L-Isoleucine	Valine, leucine and isoleucine degradation	1	1.19806	**	**	NS	NS	NS	↑	↑	↓
GC	C00148	L-Proline	Arginine and proline metabolism	1	1.18839	***	**	*	NS	NS	↓	↓	↑
GC	C00258	Glyceric acid	Pentose phosphate pathway	1	1.14457	***	**	**	NS	NS	↑	↑	↓
GC	C00122	Fumaric acid	Citrate cycle (TCA cycle)	1	1.0544	*	NS	**	*	NS	↑	↑	↓
GC	C00188	L-Threonine	Glycine, serine and threonine metabolism	1	1.0265	**	*	**	**	NS	↑	↑	↓
GC	C00189	Ethanolamine	Glycerophospholipid metabolism	1	1.01777	***	**	**	**	NS	↑	↑	↑
